# Supplementary material for: Open or closed: pH modulation and calcification by foraminifera
Source: Sci Adv. 2025 May 2;11(18):eadq8425. doi: 10.1126/sciadv.adq8425 (PMC12047421; doi:10.1126/sciadv.adq8425)
Supplement: Supplementary file 2 — Dataset S1 [file sciadv.adq8425_dataset_s1.zip]

Archive with 1 entries (1 files):
- adq8425_dataset_s1.xlsx
