# Supplementary material for: Open or closed: pH modulation and calcification by foraminifera
Source: Sci Adv. 2025 May 2;11(18):eadq8425. doi: 10.1126/sciadv.adq8425 (PMC12047421; doi:10.1126/sciadv.adq8425)
Supplement: Supplementary file 2 — Dataset S1 [file sciadv.adq8425_dataset_s1.zip › adq8425_dataset_s1.xlsx]

## Sheet: Ratio - H removed and generated
Species	Temperature	Individual	Chamber size	Q [mol] - Half sphere	Pumping time [hrs]	H+ removed [pmol]	Ca+ uptake [pmol]	Chamber radius [µm]	Chamber radius [cm]	R	r	v	weight (CaCO3)	weight (CaCO3) with 25% porosity	CaCO3 mol	weight (CaCO3) ng	40 wt% - Ca [gms]	H+ generated [mol]	H+ generated [pmol]	Ca generated [mol]	Ca2+ generated [pmol]	Calcification rate [ng/h]	H ratio [H+ removed/H+ generated]
A. tepida	23	Individual 14	80.7	1.1e-09				40.35	0.004035	0.004035	0.003735	2.84642e-08	7.71664e-08	5.78748e-08	5.78748e-10	57.8748	2.31499e-08	1.1575e-09	1157.5	5.77622e-10	577.622
A. tepida	23	Individual 12	50	3.64e-10	5.33	1940.12	970.06	25	0.0025	0.0025	0.0022	1.04238e-08	2.82589e-08	2.11942e-08	2.11942e-10	21.1942	8.47768e-09	4.23884e-10	423.884	2.1153e-10	211.53	3.9764	4.57701
A. tepida	23	Individual 15	40	2.68e-10	5.4	1447.2	723.6	20	0.002	0.002	0.0017	6.4654e-09	1.75277e-08	1.31458e-08	1.31458e-10	13.1458	5.25831e-09	2.62915e-10	262.915	1.31202e-10	131.202	2.4344	5.50443
A. tepida	23	Individual 11	93.6	1.275e-09	6.56	8364	4182	46.8	0.00468	0.00468	0.00438	3.86951e-08	1.04902e-07	7.86769e-08	7.86769e-10	78.6769	3.14707e-08	1.57354e-09	1573.54	7.85237e-10	785.237	11.9934	5.31541
A. tepida	23	Individual 16	90.4	1.71e-09	5.65	9661.5	4830.75	45.2	0.00452	0.00452	0.00422	3.60109e-08	9.76257e-08	7.32193e-08	7.32193e-10	73.2193	2.92877e-08	1.46439e-09	1464.39	7.30768e-10	730.768	12.9592	6.59765
H. depressa	23	Individual 1	81	2.49e-11	24	597.6	298.8	40.5	0.00405	0.00405	0.00375	2.86843e-08	7.77632e-08	5.83224e-08	5.83224e-10	58.3224	2.3329e-08	1.16645e-09	1166.45	5.82089e-10	582.089	2.4301	0.512325
H. depressa	23	Individual 2	89	9.8e-11	15	1470	735	44.5	0.00445	0.00445	0.00415	3.4867e-08	9.45243e-08	7.08933e-08	7.08933e-10	70.8933	2.83573e-08	1.41787e-09	1417.87	7.07553e-10	707.553	4.72622	1.03677
H. depressa	23	Individual 3	89	8.15e-11	17	1385.5	692.75	44.5	0.00445	0.00445	0.00415	3.4867e-08	9.45243e-08	7.08933e-08	7.08933e-10	70.8933	2.83573e-08	1.41787e-09	1417.87	7.07553e-10	707.553	4.17019	0.977173
H. depressa	23	Individual 4	125	9.75e-11				62.5	0.00625	0.00625	0.00595	7.01533e-08	1.90186e-07	1.42639e-07	1.42639e-09	142.639	5.70557e-08	2.85279e-09	2852.79	1.42362e-09	1423.62
H. depressa	23	Individual 5	102	7.55e-11	17.75	1340.12	670.062	51	0.0051	0.0051	0.0048	4.62003e-08	1.25249e-07	9.39367e-08	9.39367e-10	93.9367	3.75747e-08	1.87873e-09	1878.73	9.37539e-10	937.539	5.29221	0.713313

## Sheet: MgCa data
Species	Author	DOI	Salinity	temperature data	Mg/Ca
H. depressa	De Nooijer et al., 2017	https://doi.org/10.5194/bg-14-3387-2017	32.4	25	140
H. depressa	De Nooijer et al., 2017	https://doi.org/10.5194/bg-14-3387-2017	32.4	25	128.848
H. depressa	De Nooijer et al., 2017	https://doi.org/10.5194/bg-14-3387-2017	32.4	25	114.982
H. depressa	De Nooijer et al., 2017	https://doi.org/10.5194/bg-14-3387-2017	32.4	25	148.192
H. depressa	De Nooijer et al., 2017	https://doi.org/10.5194/bg-14-3387-2017	32.4	25	119.289
H. depressa	De Nooijer et al., 2017	https://doi.org/10.5194/bg-14-3387-2017	32.4	25	143.78
H. depressa	De Nooijer et al., 2017	https://doi.org/10.5194/bg-14-3387-2017	32.4	25	144.711
H. depressa	De Nooijer et al., 2017	https://doi.org/10.5194/bg-14-3387-2017	32.4	25	115.916
H. depressa	De Nooijer et al., 2017	https://doi.org/10.5194/bg-14-3387-2017	32.4	25	137.808
H. depressa	De Nooijer et al., 2017	https://doi.org/10.5194/bg-14-3387-2017	32.4	25	156.804
H. depressa	De Nooijer et al., 2017	https://doi.org/10.5194/bg-14-3387-2017	32.4	25	123.791
H. depressa	De Nooijer et al., 2017	https://doi.org/10.5194/bg-14-3387-2017	32.4	25	169.872
H. depressa	De Nooijer et al., 2017	https://doi.org/10.5194/bg-14-3387-2017	32.4	25	142.332
H. depressa	De Nooijer et al., 2017	https://doi.org/10.5194/bg-14-3387-2017	32.4	25	120.229
H. depressa	De Nooijer et al., 2017	https://doi.org/10.5194/bg-14-3387-2017	32.4	25	118.891
H. depressa	De Nooijer et al., 2017	https://doi.org/10.5194/bg-14-3387-2017	32.4	25	140.661
H. depressa	De Nooijer et al., 2017	https://doi.org/10.5194/bg-14-3387-2017	32.4	25	163.487
H. depressa	De Nooijer et al., 2017	https://doi.org/10.5194/bg-14-3387-2017	32.4	25	121.283
H. depressa	De Nooijer et al., 2017	https://doi.org/10.5194/bg-14-3387-2017	32.4	25	121.769
H. depressa	De Nooijer et al., 2017	https://doi.org/10.5194/bg-14-3387-2017	32.4	25	123.497
H. depressa	De Nooijer et al., 2017	https://doi.org/10.5194/bg-14-3387-2017	32.4	25	143.552
H. depressa	De Nooijer et al., 2017	https://doi.org/10.5194/bg-14-3387-2017	32.4	25	151.849
H. depressa	De Nooijer et al., 2017	https://doi.org/10.5194/bg-14-3387-2017	32.4	25	140.025
H. depressa	De Nooijer et al., 2017	https://doi.org/10.5194/bg-14-3387-2017	32.4	25	184.216
H. depressa	De Nooijer et al., 2017	https://doi.org/10.5194/bg-14-3387-2017	32.4	25	150.571
H. depressa	De Nooijer et al., 2017	https://doi.org/10.5194/bg-14-3387-2017	32.4	25	140.891
H. depressa	De Nooijer et al., 2017	https://doi.org/10.5194/bg-14-3387-2017	32.4	25	155.283
H. depressa	De Nooijer et al., 2017	https://doi.org/10.5194/bg-14-3387-2017	32.4	25	128.628
H. depressa	De Nooijer et al., 2017	https://doi.org/10.5194/bg-14-3387-2017	32.4	25	179.884
H. depressa	De Nooijer et al., 2017	https://doi.org/10.5194/bg-14-3387-2017	32.4	25	124.497
H. depressa	De Nooijer et al., 2017	https://doi.org/10.5194/bg-14-3387-2017	32.4	25	158.841
H. depressa	De Nooijer et al., 2017	https://doi.org/10.5194/bg-14-3387-2017	32.4	25	133.438
H. depressa	De Nooijer et al., 2017	https://doi.org/10.5194/bg-14-3387-2017	32.4	25	154.655
H. depressa	De Nooijer et al., 2017	https://doi.org/10.5194/bg-14-3387-2017	32.4	25	124.913
H. depressa	De Nooijer et al., 2017	https://doi.org/10.5194/bg-14-3387-2017	32.4	25	155.23
H. depressa	De Nooijer et al., 2017	https://doi.org/10.5194/bg-14-3387-2017	32.4	25	108.583
H. depressa	De Nooijer et al., 2017	https://doi.org/10.5194/bg-14-3387-2017	32.4	25	172.387
H. depressa	De Nooijer et al., 2017	https://doi.org/10.5194/bg-14-3387-2017	32.4	25	122.672
H. depressa	De Nooijer et al., 2017	https://doi.org/10.5194/bg-14-3387-2017	32.4	25	163.056
H. depressa	De Nooijer et al., 2017	https://doi.org/10.5194/bg-14-3387-2017	32.4	25	122.434
H. depressa	De Nooijer et al., 2017	https://doi.org/10.5194/bg-14-3387-2017	32.4	25	131.267
H. depressa	De Nooijer et al., 2017	https://doi.org/10.5194/bg-14-3387-2017	32.4	25	154.501
H. depressa	De Nooijer et al., 2017	https://doi.org/10.5194/bg-14-3387-2017	32.4	25	149.212
H. depressa	De Nooijer et al., 2017	https://doi.org/10.5194/bg-14-3387-2017	32.4	25	165.869
H. depressa	De Nooijer et al., 2017	https://doi.org/10.5194/bg-14-3387-2017	32.4	25	143.059
H. depressa	De Nooijer et al., 2017	https://doi.org/10.5194/bg-14-3387-2017	32.4	25	125.392
H. depressa	De Nooijer et al., 2017	https://doi.org/10.5194/bg-14-3387-2017	32.4	25	139.724
H. depressa	De Nooijer et al., 2017	https://doi.org/10.5194/bg-14-3387-2017	32.4	25	153.425
H. depressa	De Nooijer et al., 2017	https://doi.org/10.5194/bg-14-3387-2017	32.4	25	145.947
H. depressa	De Nooijer et al., 2017	https://doi.org/10.5194/bg-14-3387-2017	32.4	25	130.768
H. depressa	De Nooijer et al., 2017	https://doi.org/10.5194/bg-14-3387-2017	32.4	25	182.434
H. depressa	De Nooijer et al., 2017	https://doi.org/10.5194/bg-14-3387-2017	32.4	25	135.074
H. depressa	De Nooijer et al., 2017	https://doi.org/10.5194/bg-14-3387-2017	32.4	25	123.963
H. depressa	De Nooijer et al., 2017	https://doi.org/10.5194/bg-14-3387-2017	32.4	25	181.18
H. depressa	De Nooijer et al., 2017	https://doi.org/10.5194/bg-14-3387-2017	32.4	25	133.598
H. depressa	De Nooijer et al., 2017	https://doi.org/10.5194/bg-14-3387-2017	32.4	25	125.027
H. depressa	De Nooijer et al., 2017	https://doi.org/10.5194/bg-14-3387-2017	32.4	25	119.501
H. depressa	De Nooijer et al., 2017	https://doi.org/10.5194/bg-14-3387-2017	32.4	25	119.504
H. depressa	De Nooijer et al., 2017	https://doi.org/10.5194/bg-14-3387-2017	32.4	25	173.919
H. depressa	De Nooijer et al., 2017	https://doi.org/10.5194/bg-14-3387-2017	32.4	25	192.487
H. depressa	De Nooijer et al., 2017	https://doi.org/10.5194/bg-14-3387-2017	32.4	25	119.588
H. depressa	De Nooijer et al., 2017	https://doi.org/10.5194/bg-14-3387-2017	32.4	25	132.58
H. depressa	De Nooijer et al., 2017	https://doi.org/10.5194/bg-14-3387-2017	32.4	25	118.232
H. depressa	De Nooijer et al., 2017	https://doi.org/10.5194/bg-14-3387-2017	32.4	25	168.98
H. depressa	De Nooijer et al., 2017	https://doi.org/10.5194/bg-14-3387-2017	32.4	25	129.543
H. depressa	De Nooijer et al., 2017	https://doi.org/10.5194/bg-14-3387-2017	32.4	25	166.491
H. depressa	De Nooijer et al., 2017	https://doi.org/10.5194/bg-14-3387-2017	32.4	25	125.049
H. depressa	De Nooijer et al., 2017	https://doi.org/10.5194/bg-14-3387-2017	32.4	25	113.289
H. depressa	De Nooijer et al., 2017	https://doi.org/10.5194/bg-14-3387-2017	32.4	25	181.727
H. depressa	De Nooijer et al., 2017	https://doi.org/10.5194/bg-14-3387-2017	32.4	25	179.541
H. depressa	De Nooijer et al., 2017	https://doi.org/10.5194/bg-14-3387-2017	32.4	25	177.393
H. depressa	De Nooijer et al., 2017	https://doi.org/10.5194/bg-14-3387-2017	32.4	25	180.129
H. depressa	De Nooijer et al., 2017	https://doi.org/10.5194/bg-14-3387-2017	32.4	25	185.282
H. depressa	De Nooijer et al., 2017	https://doi.org/10.5194/bg-14-3387-2017	32.4	25	185.432
H. depressa	De Nooijer et al., 2017	https://doi.org/10.5194/bg-14-3387-2017	32.4	25	149.507
H. depressa	De Nooijer et al., 2017	https://doi.org/10.5194/bg-14-3387-2017	32.4	25	147.501
H. depressa	De Nooijer et al., 2017	https://doi.org/10.5194/bg-14-3387-2017	32.4	25	136.247
H. depressa	De Nooijer et al., 2017	https://doi.org/10.5194/bg-14-3387-2017	32.4	25	181.153
H. depressa	De Nooijer et al., 2017	https://doi.org/10.5194/bg-14-3387-2017	32.4	25	124.624
H. depressa	De Nooijer et al., 2017	https://doi.org/10.5194/bg-14-3387-2017	32.4	25	128.784
H. depressa	De Nooijer et al., 2017	https://doi.org/10.5194/bg-14-3387-2017	32.4	25	185.718
H. depressa	De Nooijer et al., 2017	https://doi.org/10.5194/bg-14-3387-2017	32.4	25	134.227
H. depressa	De Nooijer et al., 2017	https://doi.org/10.5194/bg-14-3387-2017	32.4	25	193.172
H. depressa	De Nooijer et al., 2017	https://doi.org/10.5194/bg-14-3387-2017	32.4	25	189.522
H. depressa	De Nooijer et al., 2017	https://doi.org/10.5194/bg-14-3387-2017	32.4	25	166.754
H. depressa	De Nooijer et al., 2017	https://doi.org/10.5194/bg-14-3387-2017	32.4	25	173.933
H. depressa	De Nooijer et al., 2017	https://doi.org/10.5194/bg-14-3387-2017	32.4	25	119.606
H. depressa	De Nooijer et al., 2017	https://doi.org/10.5194/bg-14-3387-2017	32.4	25	170.741
H. depressa	De Nooijer et al., 2017	https://doi.org/10.5194/bg-14-3387-2017	32.4	25	187.31
H. depressa	De Nooijer et al., 2017	https://doi.org/10.5194/bg-14-3387-2017	32.4	25	148.934
H. depressa	De Nooijer et al., 2017	https://doi.org/10.5194/bg-14-3387-2017	32.4	25	181.951
H. depressa	De Nooijer et al., 2017	https://doi.org/10.5194/bg-14-3387-2017	32.4	25	128.734
H. depressa	De Nooijer et al., 2017	https://doi.org/10.5194/bg-14-3387-2017	32.4	25	114.15
H. depressa	De Nooijer et al., 2017	https://doi.org/10.5194/bg-14-3387-2017	32.4	25	181.983
H. depressa	De Nooijer et al., 2017	https://doi.org/10.5194/bg-14-3387-2017	32.4	25	173.735
H. depressa	De Nooijer et al., 2017	https://doi.org/10.5194/bg-14-3387-2017	32.4	25	182.657
H. depressa	De Nooijer et al., 2017	https://doi.org/10.5194/bg-14-3387-2017	32.4	25	174.689
H. depressa	De Nooijer et al., 2017	https://doi.org/10.5194/bg-14-3387-2017	32.4	25	133.149
H. depressa	De Nooijer et al., 2017	https://doi.org/10.5194/bg-14-3387-2017	32.4	25	121.228
H. depressa	De Nooijer et al., 2017	https://doi.org/10.5194/bg-14-3387-2017	32.4	25	174.097
H. depressa	De Nooijer et al., 2017	https://doi.org/10.5194/bg-14-3387-2017	32.4	25	141.293
H. depressa	De Nooijer et al., 2017	https://doi.org/10.5194/bg-14-3387-2017	32.4	25	125.976
H. depressa	De Nooijer et al., 2017	https://doi.org/10.5194/bg-14-3387-2017	32.4	25	127.845
H. depressa	De Nooijer et al., 2017	https://doi.org/10.5194/bg-14-3387-2017	32.4	25	188.429
H. depressa	De Nooijer et al., 2017	https://doi.org/10.5194/bg-14-3387-2017	32.4	25	127.064
H. depressa	De Nooijer et al., 2017	https://doi.org/10.5194/bg-14-3387-2017	32.4	25	120.897
H. depressa	De Nooijer et al., 2017	https://doi.org/10.5194/bg-14-3387-2017	32.4	25	188.613
H. depressa	De Nooijer et al., 2017	https://doi.org/10.5194/bg-14-3387-2017	32.4	25	175.345
H. depressa	De Nooijer et al., 2017	https://doi.org/10.5194/bg-14-3387-2017	32.4	25	178.956
H. depressa	De Nooijer et al., 2017	https://doi.org/10.5194/bg-14-3387-2017	32.4	25	121.874
H. depressa	De Nooijer et al., 2017	https://doi.org/10.5194/bg-14-3387-2017	32.4	25	183.283
H. depressa	De Nooijer et al., 2017	https://doi.org/10.5194/bg-14-3387-2017	32.4	25	168.162
H. depressa	De Nooijer et al., 2017	https://doi.org/10.5194/bg-14-3387-2017	32.4	25	149.317
H. depressa	De Nooijer et al., 2017	https://doi.org/10.5194/bg-14-3387-2017	32.4	25	158.27
H. depressa	De Nooijer et al., 2017	https://doi.org/10.5194/bg-14-3387-2017	32.4	25	169.878
H. depressa	De Nooijer et al., 2017	https://doi.org/10.5194/bg-14-3387-2017	32.4	25	171.267
H. depressa	De Nooijer et al., 2017	https://doi.org/10.5194/bg-14-3387-2017	32.4	25	183.167
H. depressa	De Nooijer et al., 2017	https://doi.org/10.5194/bg-14-3387-2017	32.4	25	133.339
H. depressa	De Nooijer et al., 2017	https://doi.org/10.5194/bg-14-3387-2017	32.4	25	179.775
H. depressa	De Nooijer et al., 2017	https://doi.org/10.5194/bg-14-3387-2017	32.4	25	179.44
H. depressa	De Nooijer et al., 2017	https://doi.org/10.5194/bg-14-3387-2017	32.4	25	175.166
H. depressa	De Nooijer et al., 2017	https://doi.org/10.5194/bg-14-3387-2017	32.4	25	169.743
H. depressa	De Nooijer et al., 2017	https://doi.org/10.5194/bg-14-3387-2017	32.4	25	143.394
H. depressa	De Nooijer et al., 2017	https://doi.org/10.5194/bg-14-3387-2017	32.4	25	186.904
H. depressa	De Nooijer et al., 2017	https://doi.org/10.5194/bg-14-3387-2017	32.4	25	180.754
H. depressa	De Nooijer et al., 2017	https://doi.org/10.5194/bg-14-3387-2017	32.4	25	168.011
H. depressa	De Nooijer et al., 2017	https://doi.org/10.5194/bg-14-3387-2017	32.4	25	185.798
H. depressa	De Nooijer et al., 2017	https://doi.org/10.5194/bg-14-3387-2017	32.4	25	123.468
H. depressa	De Nooijer et al., 2017	https://doi.org/10.5194/bg-14-3387-2017	32.4	25	191.972
H. depressa	De Nooijer et al., 2017	https://doi.org/10.5194/bg-14-3387-2017	32.4	25	177.513
H. depressa	De Nooijer et al., 2017	https://doi.org/10.5194/bg-14-3387-2017	32.4	25	177.259
H. depressa	De Nooijer et al., 2017	https://doi.org/10.5194/bg-14-3387-2017	32.4	25	189.815
H. depressa	De Nooijer et al., 2017	https://doi.org/10.5194/bg-14-3387-2017	32.4	25	174.775
H. depressa	Raitzsch et al., 2010	https://doi.org/10.5194/bg-7-869-2010	35.6	24	155
H. depressa	Raitzsch et al., 2010	https://doi.org/10.5194/bg-7-869-2010	35.6	24	151.57
H. depressa	Raitzsch et al., 2010	https://doi.org/10.5194/bg-7-869-2010	35.8	24	145.56
H. depressa	Raitzsch et al., 2010	https://doi.org/10.5194/bg-7-869-2010	36.2	24	143.34
H. depressa	Dueñas-Bohórquez et al., 2010	https://doi.org/10.1016/j.marmicro.2011.08.002	35	24	135
H. depressa	Dueñas-Bohórquez et al., 2010	https://doi.org/10.1016/j.marmicro.2011.08.002	35	24	132
H. depressa	Dueñas-Bohórquez et al., 2010	https://doi.org/10.1016/j.marmicro.2011.08.002	35	24	134
H. depressa	Dueñas-Bohórquez et al., 2010	https://doi.org/10.1016/j.marmicro.2011.08.002	35	24	144
A. tepida	De Nooijer et al., 2014	https://doi.org/10.1016/j.marmicro.2014.02.002	32.2	25	1.76
A. tepida	De Nooijer et al., 2014	https://doi.org/10.1016/j.marmicro.2014.02.002	32.2	25	3.71
A. tepida	De Nooijer et al., 2014	https://doi.org/10.1016/j.marmicro.2014.02.002	32.2	25	3.2
A. tepida	De Nooijer et al., 2014	https://doi.org/10.1016/j.marmicro.2014.02.002	32.2	25	3.42
A. tepida	De Nooijer et al., 2014	https://doi.org/10.1016/j.marmicro.2014.02.002	32.2	25	3.44
A. tepida	De Nooijer et al., 2014	https://doi.org/10.1016/j.marmicro.2014.02.002	32.2	25	3.05
A. tepida	De Nooijer et al., 2014	https://doi.org/10.1016/j.marmicro.2014.02.002	32.2	25	5.14
A. tepida	De Nooijer et al., 2014	https://doi.org/10.1016/j.marmicro.2014.02.002	32.2	25	3.65
A. tepida	De Nooijer et al., 2014	https://doi.org/10.1016/j.marmicro.2014.02.002	32.2	25	4.11
A. tepida	De Nooijer et al., 2014	https://doi.org/10.1016/j.marmicro.2014.02.002	32.2	25	3.3
A. tepida	De Nooijer et al., 2014	https://doi.org/10.1016/j.marmicro.2014.02.002	32.2	25	2.39
A. tepida	De Nooijer et al., 2014	https://doi.org/10.1016/j.marmicro.2014.02.002	32.2	25	2.75
A. tepida	De Nooijer et al., 2014	https://doi.org/10.1016/j.marmicro.2014.02.002	32.2	25	4.41
A. tepida	De Nooijer et al., 2014	https://doi.org/10.1016/j.marmicro.2014.02.002	32.2	25	5.06
A. tepida	De Nooijer et al., 2014	https://doi.org/10.1016/j.marmicro.2014.02.002	32.2	25	3.31
A. tepida	De Nooijer et al., 2014	https://doi.org/10.1016/j.marmicro.2014.02.002	32.2	25	3.45
A. tepida	De Nooijer et al., 2014	https://doi.org/10.1016/j.marmicro.2014.02.002	32.2	25	6.05
A. tepida	De Nooijer et al., 2014	https://doi.org/10.1016/j.marmicro.2014.02.002	32.2	25	3.83
A. tepida	De Nooijer et al., 2014	https://doi.org/10.1016/j.marmicro.2014.02.002	32.2	25	3.05
A. tepida	De Nooijer et al., 2014	https://doi.org/10.1016/j.marmicro.2014.02.002	32.2	25	3.91
A. tepida	De Nooijer et al., 2014	https://doi.org/10.1016/j.marmicro.2014.02.002	32.2	25	2.06
A. tepida	De Nooijer et al., 2014	https://doi.org/10.1016/j.marmicro.2014.02.002	32.2	25	3.13
A. tepida	De Nooijer et al., 2014	https://doi.org/10.1016/j.marmicro.2014.02.002	32.2	25	4.05
A. tepida	De Nooijer et al., 2014	https://doi.org/10.1016/j.marmicro.2014.02.002	32.2	25	4.31
A. tepida	De Nooijer et al., 2014	https://doi.org/10.1016/j.marmicro.2014.02.002	32.2	25	3.86
A. tepida	De Nooijer et al., 2014	https://doi.org/10.1016/j.marmicro.2014.02.002	32.2	25	3.34
A. tepida	De Nooijer et al., 2014	https://doi.org/10.1016/j.marmicro.2014.02.002	32.2	25	2.56
A. tepida	De Nooijer et al., 2014	https://doi.org/10.1016/j.marmicro.2014.02.002	32.2	25	3.87
A. tepida	De Nooijer et al., 2014	https://doi.org/10.1016/j.marmicro.2014.02.002	32.2	25	4
A. tepida	De Nooijer et al., 2014	https://doi.org/10.1016/j.marmicro.2014.02.002	32.2	25	3.59
A. tepida	De Nooijer et al., 2014	https://doi.org/10.1016/j.marmicro.2014.02.002	32.2	25	2.7
A. tepida	De Nooijer et al., 2014	https://doi.org/10.1016/j.marmicro.2014.02.002	32.2	25	4.1
A. tepida	De Nooijer et al., 2014	https://doi.org/10.1016/j.marmicro.2014.02.002	32.2	25	2.8
A. tepida	De Nooijer et al., 2014	https://doi.org/10.1016/j.marmicro.2014.02.002	32.2	25	5.1
A. tepida	De Nooijer et al., 2014	https://doi.org/10.1016/j.marmicro.2014.02.002	32.2	25	4.2
A. tepida	De Nooijer et al., 2014	https://doi.org/10.1016/j.marmicro.2014.02.002	32.2	25	4.08
A. tepida	De Nooijer et al., 2014	https://doi.org/10.1016/j.marmicro.2014.02.002	32.2	25	5.33
A. tepida	De Nooijer et al., 2014	https://doi.org/10.1016/j.marmicro.2014.02.002	32.2	25	2.63
A. tepida	De Nooijer et al., 2014	https://doi.org/10.1016/j.marmicro.2014.02.002	32.2	25	5.52
A. tepida	De Nooijer et al., 2014	https://doi.org/10.1016/j.marmicro.2014.02.002	32.2	25	5.17
A. tepida	De Nooijer et al., 2014	https://doi.org/10.1016/j.marmicro.2014.02.002	32.2	25	2.81
A. tepida	De Nooijer et al., 2014	https://doi.org/10.1016/j.marmicro.2014.02.002	32.2	25	2.6
A. tepida	De Nooijer et al., 2014	https://doi.org/10.1016/j.marmicro.2014.02.002	32.2	25	6.69
A. tepida	De Nooijer et al., 2014	https://doi.org/10.1016/j.marmicro.2014.02.002	32.2	25	2.62
A. tepida	De Nooijer et al., 2014	https://doi.org/10.1016/j.marmicro.2014.02.002	32.2	25	4.51
A. tepida	De Nooijer et al., 2014	https://doi.org/10.1016/j.marmicro.2014.02.002	32.2	25	3.08
A. tepida	De Nooijer et al., 2014	https://doi.org/10.1016/j.marmicro.2014.02.002	32.2	25	4.15
A. tepida	De Nooijer et al., 2014	https://doi.org/10.1016/j.marmicro.2014.02.002	32.2	25	4.26
A. tepida	De Nooijer et al., 2014	https://doi.org/10.1016/j.marmicro.2014.02.002	32.2	25	4.66
A. tepida	De Nooijer et al., 2014	https://doi.org/10.1016/j.marmicro.2014.02.002	32.2	25	2.72
A. tepida	De Nooijer et al., 2014	https://doi.org/10.1016/j.marmicro.2014.02.002	32.2	25	4.38
A. tepida	De Nooijer et al., 2014	https://doi.org/10.1016/j.marmicro.2014.02.002	32.2	25	3.96
A. tepida	De Nooijer et al., 2014	https://doi.org/10.1016/j.marmicro.2014.02.002	32.2	25	2.19
A. tepida	De Nooijer et al., 2014	https://doi.org/10.1016/j.marmicro.2014.02.002	32.2	25	4.3
A. tepida	De Nooijer et al., 2014	https://doi.org/10.1016/j.marmicro.2014.02.002	32.2	25	3.25
A. tepida	De Nooijer et al., 2014	https://doi.org/10.1016/j.marmicro.2014.02.002	32.2	25	4.12
A. tepida	De Nooijer et al., 2014	https://doi.org/10.1016/j.marmicro.2014.02.002	32.2	25	5.2
A. tepida	De Nooijer et al., 2014	https://doi.org/10.1016/j.marmicro.2014.02.002	32.2	25	2.55
A. tepida	De Nooijer et al., 2014	https://doi.org/10.1016/j.marmicro.2014.02.002	32.2	25	2.51
A. tepida	De Nooijer et al., 2014	https://doi.org/10.1016/j.marmicro.2014.02.002	32.2	25	2.49
A. tepida	De Nooijer et al., 2014	https://doi.org/10.1016/j.marmicro.2014.02.002	32.2	25	1.76
A. tepida	De Nooijer et al., 2014	https://doi.org/10.1016/j.marmicro.2014.02.002	32.2	25	2.28
A. tepida	De Nooijer et al., 2014	https://doi.org/10.1016/j.marmicro.2014.02.002	32.2	25	3.37
A. tepida	De Nooijer et al., 2014	https://doi.org/10.1016/j.marmicro.2014.02.002	32.2	25	3.93
A. tepida	De Nooijer et al., 2014	https://doi.org/10.1016/j.marmicro.2014.02.002	32.2	25	4.34
A. tepida	De Nooijer et al., 2014	https://doi.org/10.1016/j.marmicro.2014.02.002	32.2	25	3.07
A. tepida	De Nooijer et al., 2014	https://doi.org/10.1016/j.marmicro.2014.02.002	32.2	25	4.06
A. tepida	De Nooijer et al., 2014	https://doi.org/10.1016/j.marmicro.2014.02.002	32.2	25	4.58
A. tepida	De Nooijer et al., 2014	https://doi.org/10.1016/j.marmicro.2014.02.002	32.2	25	4.68
A. tepida	De Nooijer et al., 2014	https://doi.org/10.1016/j.marmicro.2014.02.002	32.2	25	2.3
A. tepida	De Nooijer et al., 2014	https://doi.org/10.1016/j.marmicro.2014.02.002	32.2	25	3.31
A. tepida	De Nooijer et al., 2014	https://doi.org/10.1016/j.marmicro.2014.02.002	32.2	25	3.63
A. tepida	De Nooijer et al., 2014	https://doi.org/10.1016/j.marmicro.2014.02.002	32.2	25	2.55
A. tepida	De Nooijer et al., 2014	https://doi.org/10.1016/j.marmicro.2014.02.002	32.2	25	3.33
A. tepida	De Nooijer et al., 2014	https://doi.org/10.1016/j.marmicro.2014.02.002	32.2	25	4.61
A. tepida	De Nooijer et al., 2014	https://doi.org/10.1016/j.marmicro.2014.02.002	32.2	25	5.8
A. tepida	De Nooijer et al., 2014	https://doi.org/10.1016/j.marmicro.2014.02.002	32.2	25	1.71
A. tepida	De Nooijer et al., 2014	https://doi.org/10.1016/j.marmicro.2014.02.002	32.2	25	3.76
A. tepida	De Nooijer et al., 2014	https://doi.org/10.1016/j.marmicro.2014.02.002	32.2	25	2.71
A. tepida	De Nooijer et al., 2014	https://doi.org/10.1016/j.marmicro.2014.02.002	32.2	25	2.3
A. tepida	De Nooijer et al., 2014	https://doi.org/10.1016/j.marmicro.2014.02.002	32.2	25	3.46
A. tepida	De Nooijer et al., 2014	https://doi.org/10.1016/j.marmicro.2014.02.002	32.2	25	4.14
A. tepida	De Nooijer et al., 2014	https://doi.org/10.1016/j.marmicro.2014.02.002	32.2	25	5.83
A. tepida	De Nooijer et al., 2014	https://doi.org/10.1016/j.marmicro.2014.02.002	32.2	25	3.37
A. tepida	De Nooijer et al., 2014	https://doi.org/10.1016/j.marmicro.2014.02.002	32.2	25	3.52
A. tepida	De Nooijer et al., 2014	https://doi.org/10.1016/j.marmicro.2014.02.002	32.2	25	2.46
A. tepida	De Nooijer et al., 2014	https://doi.org/10.1016/j.marmicro.2014.02.002	32.2	25	1.89
A. tepida	De Nooijer et al., 2014	https://doi.org/10.1016/j.marmicro.2014.02.002	32.2	25	3.09
A. tepida	De Nooijer et al., 2014	https://doi.org/10.1016/j.marmicro.2014.02.002	32.2	25	3.3
A. tepida	De Nooijer et al., 2014	https://doi.org/10.1016/j.marmicro.2014.02.002	32.2	25	2.33
A. tepida	De Nooijer et al., 2014	https://doi.org/10.1016/j.marmicro.2014.02.002	32.2	25	1.97
A. tepida	De Nooijer et al., 2014	https://doi.org/10.1016/j.marmicro.2014.02.002	32.2	25	3.68
A. tepida	De Nooijer et al., 2014	https://doi.org/10.1016/j.marmicro.2014.02.002	32.2	25	3.6
A. tepida	De Nooijer et al., 2014	https://doi.org/10.1016/j.marmicro.2014.02.002	32.2	25	4.47
A. tepida	De Nooijer et al., 2014	https://doi.org/10.1016/j.marmicro.2014.02.002	32.2	25	2.15
A. tepida	De Nooijer et al., 2014	https://doi.org/10.1016/j.marmicro.2014.02.002	32.2	25	5.84
A. tepida	De Nooijer et al., 2014	https://doi.org/10.1016/j.marmicro.2014.02.002	32.2	25	3.53
A. tepida	De Nooijer et al., 2014	https://doi.org/10.1016/j.marmicro.2014.02.002	32.2	25	3.16
A. tepida	De Nooijer et al., 2014	https://doi.org/10.1016/j.marmicro.2014.02.002	32.2	25	4.72
A. tepida	De Nooijer et al., 2014	https://doi.org/10.1016/j.marmicro.2014.02.002	32.2	25	4.83
A. tepida	De Nooijer et al., 2014	https://doi.org/10.1016/j.marmicro.2014.02.002	32.2	25	4.52
A. tepida	De Nooijer et al., 2014	https://doi.org/10.1016/j.marmicro.2014.02.002	32.2	25	3.13
A. tepida	De Nooijer et al., 2014	https://doi.org/10.1016/j.marmicro.2014.02.002	32.2	25	4.78
A. tepida	De Nooijer et al., 2014	https://doi.org/10.1016/j.marmicro.2014.02.002	32.2	25	2.76
A. tepida	De Nooijer et al., 2014	https://doi.org/10.1016/j.marmicro.2014.02.002	32.2	25	2.34
A. tepida	De Nooijer et al., 2014	https://doi.org/10.1016/j.marmicro.2014.02.002	32.2	25	5.51
A. tepida	De Nooijer et al., 2014	https://doi.org/10.1016/j.marmicro.2014.02.002	32.2	25	2.15
A. tepida	De Nooijer et al., 2014	https://doi.org/10.1016/j.marmicro.2014.02.002	32.2	25	2.35
A. tepida	De Nooijer et al., 2014	https://doi.org/10.1016/j.marmicro.2014.02.002	32.2	25	4.67
A. tepida	De Nooijer et al., 2014	https://doi.org/10.1016/j.marmicro.2014.02.002	32.2	25	2.95
A. tepida	De Nooijer et al., 2014	https://doi.org/10.1016/j.marmicro.2014.02.002	32.2	25	5.92
A. tepida	De Nooijer et al., 2014	https://doi.org/10.1016/j.marmicro.2014.02.002	32.2	25	4.91
A. tepida	De Nooijer et al., 2014	https://doi.org/10.1016/j.marmicro.2014.02.002	32.2	25	3.93
A. tepida	De Nooijer et al., 2014	https://doi.org/10.1016/j.marmicro.2014.02.002	32.2	25	2.93
A. tepida	De Nooijer et al., 2014	https://doi.org/10.1016/j.marmicro.2014.02.002	32.2	25	2.38
A. tepida	De Nooijer et al., 2014	https://doi.org/10.1016/j.marmicro.2014.02.002	32.2	25	2.83
A. tepida	De Nooijer et al., 2014	https://doi.org/10.1016/j.marmicro.2014.02.002	32.2	25	3.66
A. tepida	De Nooijer et al., 2014	https://doi.org/10.1016/j.marmicro.2014.02.002	32.2	25	2.49
A. tepida	De Nooijer et al., 2014	https://doi.org/10.1016/j.marmicro.2014.02.002	32.2	25	2.33
A. tepida	De Nooijer et al., 2014	https://doi.org/10.1016/j.marmicro.2014.02.002	32.2	25	2.91
A. tepida	De Nooijer et al., 2014	https://doi.org/10.1016/j.marmicro.2014.02.002	32.2	25	3.3
A. tepida	De Nooijer et al., 2014	https://doi.org/10.1016/j.marmicro.2014.02.002	32.2	25	3.71
A. tepida	De Nooijer et al., 2014	https://doi.org/10.1016/j.marmicro.2014.02.002	32.2	25	4.31
A. tepida	De Nooijer et al., 2014	https://doi.org/10.1016/j.marmicro.2014.02.002	32.2	25	3.15
A. tepida	De Nooijer et al., 2014	https://doi.org/10.1016/j.marmicro.2014.02.002	32.2	25	2.78
A. tepida	De Nooijer et al., 2014	https://doi.org/10.1016/j.marmicro.2014.02.002	32.2	25	2.34
A. tepida	De Nooijer et al., 2014	https://doi.org/10.1016/j.marmicro.2014.02.002	32.2	25	2.53
A. tepida	De Nooijer et al., 2014	https://doi.org/10.1016/j.marmicro.2014.02.002	32.2	25	2.91
A. tepida	De Nooijer et al., 2014	https://doi.org/10.1016/j.marmicro.2014.02.002	32.2	25	2.97
A. tepida	De Nooijer et al., 2014	https://doi.org/10.1016/j.marmicro.2014.02.002	32.2	25	2.68
A. tepida	De Nooijer et al., 2014	https://doi.org/10.1016/j.marmicro.2014.02.002	32.2	25	3.16
A. tepida	De Nooijer et al., 2014	https://doi.org/10.1016/j.marmicro.2014.02.002	32.2	25	4.13
A. tepida	De Nooijer et al., 2014	https://doi.org/10.1016/j.marmicro.2014.02.002	32.2	25	2.92
A. tepida	De Nooijer et al., 2014	https://doi.org/10.1016/j.marmicro.2014.02.002	32.2	25	4.05
A. tepida	De Nooijer et al., 2014	https://doi.org/10.1016/j.marmicro.2014.02.002	32.2	25	3.58
A. tepida	De Nooijer et al., 2014	https://doi.org/10.1016/j.marmicro.2014.02.002	32.2	25	2.21
A. tepida	De Nooijer et al., 2014	https://doi.org/10.1016/j.marmicro.2014.02.002	32.2	25	4.93
A. tepida	De Nooijer et al., 2014	https://doi.org/10.1016/j.marmicro.2014.02.002	32.2	25	3.67
A. tepida	De Nooijer et al., 2014	https://doi.org/10.1016/j.marmicro.2014.02.002	32.2	25	3.22
A. tepida	De Nooijer et al., 2014	https://doi.org/10.1016/j.marmicro.2014.02.002	32.2	25	4.04
A. tepida	De Nooijer et al., 2014	https://doi.org/10.1016/j.marmicro.2014.02.002	32.2	25	2.09
A. tepida	De Nooijer et al., 2014	https://doi.org/10.1016/j.marmicro.2014.02.002	32.2	25	5.16
A. tepida	De Nooijer et al., 2014	https://doi.org/10.1016/j.marmicro.2014.02.002	32.2	25	3.06
A. tepida	De Nooijer et al., 2014	https://doi.org/10.1016/j.marmicro.2014.02.002	32.2	25	2.57
A. tepida	De Nooijer et al., 2014	https://doi.org/10.1016/j.marmicro.2014.02.002	32.2	25	4.03
A. tepida	De Nooijer et al., 2014	https://doi.org/10.1016/j.marmicro.2014.02.002	32.2	25	2.38
A. tepida	De Nooijer et al., 2014	https://doi.org/10.1016/j.marmicro.2014.02.002	32.2	25	5.18
A. tepida	De Nooijer et al., 2014	https://doi.org/10.1016/j.marmicro.2014.02.002	32.2	25	4.76
A. tepida	De Nooijer et al., 2014	https://doi.org/10.1016/j.marmicro.2014.02.002	32.2	25	2.95
A. tepida	De Nooijer et al., 2014	https://doi.org/10.1016/j.marmicro.2014.02.002	32.2	25	5.55
A. tepida	De Nooijer et al., 2014	https://doi.org/10.1016/j.marmicro.2014.02.002	32.2	25	3.62
A. tepida	De Nooijer et al., 2014	https://doi.org/10.1016/j.marmicro.2014.02.002	32.2	25	6.53
A. tepida	De Nooijer et al., 2014	https://doi.org/10.1016/j.marmicro.2014.02.002	32.2	25	3.77
A. tepida	De Nooijer et al., 2014	https://doi.org/10.1016/j.marmicro.2014.02.002	32.2	25	3
A. tepida	De Nooijer et al., 2014	https://doi.org/10.1016/j.marmicro.2014.02.002	32.2	25	3.48
A. tepida	De Nooijer et al., 2014	https://doi.org/10.1016/j.marmicro.2014.02.002	32.2	25	2.65
A. tepida	De Nooijer et al., 2014	https://doi.org/10.1016/j.marmicro.2014.02.002	32.2	25	6.96
A. tepida	De Nooijer et al., 2014	https://doi.org/10.1016/j.marmicro.2014.02.002	32.2	25	5.67
A. tepida	De Nooijer et al., 2014	https://doi.org/10.1016/j.marmicro.2014.02.002	32.2	25	2.75
A. tepida	De Nooijer et al., 2014	https://doi.org/10.1016/j.marmicro.2014.02.002	32.2	25	3.56
A. tepida	De Nooijer et al., 2014	https://doi.org/10.1016/j.marmicro.2014.02.002	32.2	25	3.83
A. tepida	De Nooijer et al., 2014	https://doi.org/10.1016/j.marmicro.2014.02.002	32.2	25	2.34
A. tepida	De Nooijer et al., 2014	https://doi.org/10.1016/j.marmicro.2014.02.002	32.2	25	4.85
A. tepida	De Nooijer et al., 2014	https://doi.org/10.1016/j.marmicro.2014.02.002	32.2	25	2.8
A. tepida	De Nooijer et al., 2014	https://doi.org/10.1016/j.marmicro.2014.02.002	32.2	25	6.31
A. tepida	De Nooijer et al., 2014	https://doi.org/10.1016/j.marmicro.2014.02.002	32.2	25	3.17
A. tepida	De Nooijer et al., 2014	https://doi.org/10.1016/j.marmicro.2014.02.002	32.2	25	1.71
A. tepida	De Nooijer et al., 2014	https://doi.org/10.1016/j.marmicro.2014.02.002	32.2	25	2.82
A. tepida	De Nooijer et al., 2014	https://doi.org/10.1016/j.marmicro.2014.02.002	32.2	25	2.91
A. tepida	De Nooijer et al., 2014	https://doi.org/10.1016/j.marmicro.2014.02.002	32.2	25	2.55
A. tepida	De Nooijer et al., 2014	https://doi.org/10.1016/j.marmicro.2014.02.002	32.2	25	4.21
A. tepida	De Nooijer et al., 2014	https://doi.org/10.1016/j.marmicro.2014.02.002	32.2	25	2.11
A. tepida	De Nooijer et al., 2014	https://doi.org/10.1016/j.marmicro.2014.02.002	32.2	25	3.16

## Sheet: Ca experiment
Individual	Temperature	Ca	Test size	Chamber size	Pumping time [hrs]	T	time	Seawater pH [100-110µm]	pH microenvironment - Last chamber	pH variability	Proton concentration	Local flux	J	Experiment
Individual 1	23	0.9	85.39	46.36	4.23	T0	17:26:00	8.2	8.05	0.15	9.79e-09	6.72e-11	0.0672	Before
Individual 1						T1	17:36:00	8.18	7.87	0.31	1.45e-08	3.77e-10	0.377	Before
Individual 1						T2	17:46:00	8.13	7.95	0.18	1.49e-08	6.14e-10	0.614	Before
Individual 1						T3	17:48:00	8.25	7.77	0.48	2.07e-08	1.01e-09	1.01	Before
Individual 1						T3.1	17:58:00	8.17	7.6	0.57	2.8e-08	1.54e-09	1.54	Before
Individual 1						T3.2	18:08:00	8.2	7.6	0.6	2.35e-08	1.49e-09	1.49	Before
Individual 1						T4	18:18:00	8.1	7.9	0.2	2.77e-08	1.81e-09	1.81	Before
Individual 1						T5	18:38:00	8.14	7.95	0.19	1.33e-08	1.51e-10	0.151	After
Individual 1						T7	18:42:00	8.2	8.2	0		0	0	After
Individual 1						T8	18:52:00	8.23	8.05	0.18	1.2e-08	7.91e-11	0.0791	After
Individual 1						T9	19:02:00	8.17	8.1	0.07	9.46e-09	2.45e-11	0.0245	After
Individual 1						T10	19:12:00	8.12	8	0.12	undetectable	0	0	After
Individual 1						T11	19:22:00	8.19	8.1	0.09	undetectable	0	0	After
Individual 1						T12	19:32:00	8.2	8.2	0	undetectable	0	0	After
Individual 1						T13	19:42:00	8.2	8.2	0	undetectable	0	0	After
Individual 1						T14	19:52:00	8.15	8.15	0	undetectable	0	0	After
Individual 1						T15	20:02:00	8.23	8.13	0.1	9.11e-09	8.72e-11	0.0872	After
Individual 1						T16	20:10:00	8.17	8.15	0.02	undetectable	0	0	After
Individual 1						T17	20:20:00	8.23	8.17	0.06	undetectable	0	0	After
Individual 1						T18	20:30:00	8.23	8.05	0.18	undetectable	9.38e-11	0.0938	After
Individual 1						T19	20:40:00	8.2	8.15	0.05	undetectable	0	0	After
Individual 1						T20	20:50:00	8.24	8.05	0.19	9.38e-09	1.37e-11	0.0137	After
Individual 1						T21	21:00:00			0	undetectable	0	0	After
Individual 2	23	0.9	100	52	4.55	T0	16:03:00	8.16	7.75	0.41	1.05e-08	2.13e-10	0.213	Before
Individual 2						T1	16:13:00	8.1	7.63	0.47	2.49e-08	1.08e-09	1.08	Before
Individual 2						T2	16:23:00	8.1	7.55	0.55	3.57e-08	1.25e-09	1.25	Before
Individual 2						T3	16:42:00	8.1	7.45	0.65	3.77e-08	1.53e-09	1.53	Before
Individual 2						T4	16:53:00	7.9	7.55	0.35	2.76e-08	5.16e-10	0.516	After
Individual 2						T5	16:56:00	7.9	7.6	0.3	2.66e-08	4.62e-10	0.462	After
Individual 2						T6	17:06:00	7.9	7.65	0.25	2.78e-08	3.81e-10	0.381	After
Individual 2						T7	17:16:00	7.93	7.6	0.33	2.58e-08	3.51e-10	0.351	After
Individual 2						T8	17:36:00	8.05	7.75	0.3	1.94e-08	3.11e-10	0.311	After
Individual 2						T9	18:06:00	8.05	7.9	0.15	1.45e-08	2.92e-10	0.292	After
Individual 2						T10	18:26:00	8.17	7.85	0.32	1.48e-08	1.85e-10	0.185	After
Individual 2						T11	18:46:00	8.2	7.95	0.25	undetectable	1.54e-10	0.154	After
Individual 2						T12	19:06:00	8.15	7.9	0.25	1.28e-08	1.95e-10	0.195	After
Individual 2						T13	19:26:00	8.13	8.05	0.08	undetectable	0	0	After
Individual 2						T14	19:46:00	8.15	8.05	0.1	1.19e-08	1.93e-10	0.193	After
Individual 2						T15	20:06:00	8.2	8.05	0.15	1.05e-08	1.18e-10	0.118	After
Individual 2						T16	20:26:00	8.23	8.15	0	undetectable	0	0	After
Individual 2						T17	20:36:00	8.25	8.25	0	undetectable	0	0	After
